# Supplementary material for: The bare head of the Northern bald ibis (Geronticus eremita) fulfills a thermoregulatory function
Source: Front Zool. 2017 Mar 1;14:15. doi: 10.1186/s12983-017-0201-5 (PMC5333446; doi:10.1186/s12983-017-0201-5)
Supplement: Additional file 1: — Dataset used in the study. (XLSX 56 kb) [file 12983_2017_201_MOESM1_ESM.xlsx]

## Sheet: Data
The bare head of the Northern bald ibis (Geronticus eremita) fulfills a thermoregulatory function. Frontiers in Zoology. Ismael Galván · Daniel Palacios · Juan José Negro. Doñana Biological Station (email: galvan@ebd.csic.es)
Bird ID	Shadow/Sunlight	Head colour score	Ambient temperature (ºC)	Head surface temperature (ºC)	Bill surface temperature (ºC)	Body surface temperature (ºC)	Bill heat loss (W)	Head heat loss (W)	Body heat loss (W)
1	Shadow	3	21	29.5	24.1	24	0.753702	4.89966	52.7394
3	Shadow	3	21	27.3	24.3	24.2	0.802436	3.61866	56.2881
7	Shadow	1	21	30.6	24.7	25.3	0.899946	5.5436	75.8799
9	Shadow	2	21	25.7	23.2	21.8	0.534559	2.69272	13.9743
18	Shadow	2	21	29.3	23.6	24.1	0.631923	4.78283	54.5133
6	Shadow		21.5	32.9	30.4	26	2.17564	6.61697	79.7168
24	Shadow	2	21.5	31.9	25.6	26.2	0.998957	6.0267	83.3083
29	Shadow	3	21.5	29.8	24.6	23.8	0.754795	4.79341	40.484
1	Shadow	2	22	31	27.8	27	1.41686	5.21509	88.995
7	Shadow	2	22	30.1	26	27.3	0.975941	4.68674	94.4174
18	Shadow	3	22	30.7	25.9	24.5	0.951478	5.0388	44.1746
3	Shadow	2	22.5	30.5	25.7	25.8	0.781459	4.63837	58.6383
25	Shadow	2	22.5	30.1	26.1	26	0.879381	4.4036	62.2284
18	Shadow		23	32	26.5	25.2	0.856136	5.23821	39.0953
30	Shadow	2	23	29	23.5	24.7	0.122056	3.47521	30.1661
3	Shadow	3	23.5	33.4	27.2	27.6	0.906494	5.78326	73.5039
1	Shadow	2	24	32.1	27.1	27.3	0.760283	4.72835	59.2176
7	Shadow	2	24	34.1	28.7	28.2	1.15396	5.9151	75.5658
7	Shadow		24	30.9	26.6	25.3	0.637438	4.02002	23.1929
9	Shadow	2	24	32.6	28.8	28.4	1.17859	5.02431	79.2103
9	Shadow	2	24	30.5	25.9	27.4	0.465597	3.78452	61.0298
9	Shadow	3	24	32.2	28.4	27.8	1.08008	4.7875	68.2893
9	Shadow	2	24	34.5	31	29.5	1.7214	6.15338	99.3314
15	Shadow		24	30.4	26.2	26.6	0.539223	3.72569	46.5613
15	Shadow	3	24	34	30.4	30.3	1.5732	5.85557	114.046
15	Shadow	2	24	33.2	28.9	28.8	1.20323	5.3801	86.5122
18	Shadow	2	24	33.5	29.9	29.5	1.44979	5.55826	99.3314
24	Shadow	3	24	32.1	25.8	28.4	0.441062	4.72835	79.2103
29	Shadow	3	24	32.8	26.8	28.5	0.686566	5.14283	81.0342
30	Shadow	2	24	31.9	27.1	27.4	0.760283	4.6101	61.0298
1	Shadow	2	24.5	35.6	28.9	30.5	1.08164	6.52584	108.876
1	Shadow	3	24.5	31.7	27.1	28.7	0.638361	4.20612	75.8136
3	Shadow		24.5	31.4	26.2	27.7	0.417133	4.0289	57.5947
6	Shadow	2	24.5	32.6	28.4	28.9	0.958399	4.73881	79.4701
7	Shadow	2	24.5	32.9	28	29.1	0.859864	4.91672	83.1309
7	Shadow	1	24.5	33.4	28.9	29.1	1.08164	5.21363	83.1309
15	Shadow	2	24.5	33.8	29.6	29.4	1.25433	5.45151	88.63
18	Shadow	2	24.5	30.8	27	28	0.613767	3.67499	63.0492
24	Shadow	2	24.5	31.7	27.4	27.9	0.712165	4.20612	61.23
3	Shadow	3	25	34.1	31.8	31.4	1.67685	5.34434	116.651
9	Shadow	2	25	35	32.1	33.5	1.75119	5.88155	155.884
24	Shadow	3	25	35	30	30.8	1.23143	5.88155	105.53
25	Shadow		25	31.1	27.2	27.5	0.540785	3.56502	45.0515
25	Shadow	2	25	29.7	23	27.3	-0.490219	2.74061	41.4232
25	Shadow	2	25	34.1	30.9	32.3	1.454	5.34434	133.407
29	Shadow	3	25	32.5	28.8	28.5	0.935113	4.3932	63.2559
29	Shadow	3	25	35	31.7	31.1	1.65207	5.88155	111.086
1	Shadow	3	25.5	32.6	27.6	29.3	0.516916	4.16538	68.9632
1	Shadow	3	25.5	33.4	29.3	29.5	0.936468	4.64076	72.6351
18	Shadow	2	25.5	31.5	23.6	29.4	-0.466411	3.51376	70.7986
1	Shadow	3	26	32.5	26.6	30.2	0.147752	3.81808	76.5614
6	Shadow	2	26	34.1	32.9	31.3	1.70657	4.77033	96.9239
7	Shadow	1	26	38	34.9	33.9	2.20433	7.11254	145.575
9	Shadow	2	26	33.5	28	29	0.492979	4.41265	54.4958
9	Shadow		26	31.7	28.7	26.5	0.665842	3.34381	9.01689
15	Shadow	3	26	33.6	30.4	31.4	1.08635	4.47221	98.7815
15	Shadow	2	26	34.3	29.5	30.3	0.863606	4.88971	78.4071
24	Shadow	3	26	35.7	28.5	30.7	0.616435	5.72759	85.8009
24	Shadow	3	26	34.8	31.8	30.5	1.43341	5.18851	82.1019
25	Shadow	2	26	34.6	31.8	31	1.43341	5.06893	91.3575
25	Shadow	2	26	32.7	28.9	29.3	0.715263	3.93683	59.9978
29	Shadow	3	26	33.4	26.4	28.8	0.0984875	4.3531	50.8331
30	Shadow	2	26	35.9	32.5	32.3	1.60719	5.8476	115.549
1	Shadow	3	26.5	35.7	32.8	32	1.55978	5.43992	100.97
15	Shadow	2	26.5	36.3	34.3	33	1.9332	5.80041	119.677
18	Shadow	2	26.5	34.7	31.5	31.6	1.2368	4.84069	93.5171
29	Shadow	2	26.5	34.9	31.1	31.8	1.13754	4.96038	97.2412
1	Shadow	3	27	32.3	25.1	30.6	-0.46843	3.12087	65.9389
1	Shadow	2	27	34.8	30.9	31.4	0.96536	4.61173	80.7803
3	Shadow	2	27	33.8	31.5	32	1.11434	4.01393	91.9567
3	Shadow	2	27	34.9	31.3	32.5	1.06467	4.67162	101.3
9	Shadow	3	27	32.4	25.5	29.1	-0.369914	3.18028	38.2968
15	Shadow	2	27	35.8	31.6	32.8	1.13919	5.2115	106.919
25	Shadow	2	27	33.9	30.9	32.6	0.96536	4.07362	103.172
29	Shadow	2	27	33.9	29.8	31	0.69255	4.07362	73.351
30	Shadow	1	27	35.5	31.7	33.4	1.16403	5.03137	118.187
6	Shadow	2	27.5	34.9	32.8	33	1.31508	4.38204	101.632
18	Shadow	2	27.5	35.1	31.9	31.9	1.09108	4.50195	81.0445
29	Shadow	3	27.5	36.8	34.6	33.3	1.76395	5.52434	107.269
3	Shadow	2	28	35.3	32.2	34.3	1.04285	4.33167	117.069
6	Shadow	2	28	36.6	34.9	34.7	1.7165	5.11395	124.647
7	Shadow	1	28	36.4	33.3	34	1.31699	4.99338	111.396
24	Shadow	1	28	38.6	35	35.7	1.7415	6.32403	143.672
29	Shadow	3	28	36.5	34.4	33.4	1.59156	5.05366	100.081
29	Shadow	3	28	30.2	29.5	30.9	0.371747	1.29466	53.3566
1	Shadow	3	28.5	35.4	29.9	34.1	0.347441	4.10069	104.188
1	Sunlight	3	28.5	33.1	26.8	31.1	-0.420992	2.72356	47.9514
9	Shadow	2	28.5	38	34.4	34.4	1.46883	5.67003	109.866
15	Shadow	3	29	37.4	35	36	1.49599	5.01551	131.197
18	Shadow	2	29	35.7	32.5	34.3	0.87113	3.98932	98.8417
24	Shadow	3	29	35.8	33.3	32.6	1.07085	4.04952	66.8055
29	Shadow	2	29	36.2	33.7	34.3	1.17079	4.29054	98.8417
30	Shadow	2	29	37.9	34.4	35.7	1.34582	5.31842	125.464
1	Sunlight	3	30	34.7	30.1	32.1	0.0249022	2.80168	39.0539
6	Shadow	1	30	36.9	34.6	36.4	1.14911	4.12794	120.524
9	Sunlight	2	30	37.4	33.5	34.8	0.87365	4.4307	89.9712
3	Shadow	2	30.5	39.4	37.3	37.9	1.7038	5.35382	140.221
29	Shadow		30.5	37.8	35.9	35.8	1.35168	4.37977	99.813
1	Shadow	2	31	38.5	36	36.2	1.25301	4.51119	98.2205
1	Sunlight	3	31	37.4	33.3	34.6	0.575287	3.84259	67.6821
1	Shadow	3	31	39.1	36.4	37.1	1.35363	4.87691	115.524
3	Shadow	3	31	39.1	37.2	36.7	1.55505	4.87691	107.822
7	Shadow	1	31	37.9	35.5	35.2	1.12731	4.1462	79.1007
7	Sunlight	1	31	35.8	32.4	32.3	0.349954	2.8744	24.2777
9	Shadow	2	31	38.2	36.1	36.7	1.27816	4.32861	107.822
15	Shadow	3	31	37.4	33.1	34.6	0.525188	3.84259	67.6821
24	Shadow	1	31	38.9	36.7	37.7	1.42914	4.75493	127.11
30	Shadow	1	31	37.3	32.4	36	0.349954	3.78193	94.3876
3	Shadow	2	31.5	38.8	36.9	37.7	1.35559	4.39915	117.835
6	Shadow	3	31.5	39.7	37.8	38.1	1.58254	4.94886	125.584
9	Sunlight	1	31.5	37.6	35.6	36.5	1.0283	3.66875	94.6954
15	Shadow	3	31.5	41.8	39.2	39.3	1.93615	6.23791	148.94
18	Shadow	2	31.5	40.6	38	38.6	1.63301	5.50021	135.296
29	Shadow	3	31.5	40.6	39.1	38.4	1.91087	5.50021	131.408
30	Sunlight		31.5	38.8	37	35.2	1.38079	4.39915	69.8093
6	Sunlight		32	38.3	35.8	35.3	0.954228	3.79866	62.3925
7	Shadow	2	32	39.7	37.7	38.9	1.43328	4.65353	131.836
15	Shadow		32	37	34.7	33.7	0.677477	3.00838	31.9923
18	Sunlight		32	39	33.7	39.9	0.426259	4.2256	151.386
24	Sunlight		32	39.9	36.4	37.4	1.10537	4.77598	102.724
9	Shadow	3	32.5	40.2	38.3	37.7	1.46064	4.66382	99.184
15	Shadow	3	32.5	40.1	37.7	39.2	1.30897	4.60249	128.357
15	Shadow	3	32.5	38.4	37.5	37.3	1.25845	3.56299	91.4476
18	Sunlight	2	32.5	39.1	35.7	36.1	0.804378	3.99031	68.346
24	Shadow	2	32.5	40.1	39.1	38.7	1.66305	4.60249	118.604
1	Shadow	3	33	39.7	38.4	38.8	1.36148	4.06039	111.183
3	Shadow	3	33	40.4	38.1	39.9	1.28556	4.4898	132.696
3	Shadow	2	33	40.5	39	39.8	1.5134	4.55123	130.735
6	Shadow	3	33	39.9	38.3	39.4	1.33617	4.18298	122.901
15	Shadow	3	33	39.7	38	38.5	1.26027	4.06039	105.34
15	Sunlight		33	39	33.6	38.2	0.150762	3.63198	99.507
18	Shadow	2	33	39.9	38.2	38.4	1.31087	4.18298	103.395
29	Shadow	3	33	38.9	37.4	38.5	1.10856	3.57086	105.34
6	Shadow	2	33.5	37.2	33.1	34.5	-0.100582	2.23619	18.9648
6	Shadow		33.5	38.9	36.5	36.8	0.756174	3.27276	63.004
18	Shadow	3	33.5	40	37.3	39.1	0.958366	3.94659	107.636
18	Shadow	2	33.5	41.2	38.3	39.4	1.21143	4.68448	113.502
3	Shadow	3	34	40.4	39.4	40.2	1.36542	3.89381	119.766
6	Shadow	3	34	38.2	37.9	38.6	0.985075	2.54607	88.4442
15	Sunlight	3	34	40	37	38.5	0.757265	3.64804	86.4962
18	Shadow	2	34.5	38.9	37	38.5	0.631738	2.67407	77.0232
30	Sunlight	1	34.5	38.6	36.2	36	0.429338	2.49052	28.6742
1	Shadow	3	35	41.7	39.7	44.4	1.19125	4.0964	184.486
3	Shadow	3	35	42.9	42.5	44.3	1.90478	4.83971	182.47
6	Shadow	3	35	42.6	41	42.8	1.52217	4.65361	152.367
7	Shadow	3	35	41.4	40.4	45.5	1.36936	3.91104	206.742
15	Shadow		35	37	33.3	35.6	-0.428925	1.21338	11.4769
15	Shadow	3	35	41.5	40.6	43.2	1.42028	3.9728	160.369
24	Shadow	3	35	42.4	40.6	42.6	1.42028	4.52964	148.373
7	Sunlight		36	40.6	37.7	39.2	0.431194	2.81509	62.0762
6	Sunlight		36.5	40.4	37.7	39.8	0.304702	2.38921	64.2427
29	Shadow		36.5	38.7	36.3	38	-0.050733	1.34399	29.0487
9	Sunlight		37	40.1	37.3	39.9	0.0762359	1.90079	56.573
9	Sunlight	1	37	37.5	34	36.9	-0.76058	0.305273	-1.93386
24	Sunlight		37	39	35.6	38.4	-0.355339	1.2241	27.1922
25	Sunlight		37	37.9	35.9	35.7	-0.279254	0.549851	-25.053
29	Sunlight	3	37	38.1	36.8	41.7	-0.0508059	0.672261	92.1695
30	Sunlight	3	37.5	41.3	39.2	39.1	0.433057	2.33784	31.1957
1	Sunlight	3	38	37.8	31.6	35.4	-1.62334	-0.122506	-50.2422
9	Sunlight	1	38	39.5	37.4	42.3	-0.152812	0.921364	84.7741
25	Sunlight	3	38.5	39.9	35.2	40.6	-0.840059	0.861691	41.2702
6	Sunlight	2	39	38.1	35	37.2	-1.0192	-0.55307	-35.0899
18	Sunlight	3	39	41.3	39.7	44.6	0.178959	1.42086	111.543
18	Sunlight	3	39.5	41	37.2	42.3	-0.587589	0.927462	55.4969
30	Sunlight	2	39.5	42	35.2	44.7	-1.09698	1.54832	103.789
30	Sunlight	3	39.5	40.4	38.9	40.1	-0.15347	0.555927	11.8164
18	Sunlight		40	42.8	42.1	44.6	0.538964	1.73881	91.9495
24	Sunlight	3	40	39.3	34.7	44.2	-1.35307	-0.4322	83.856
1	Sunlight	3	40.5	40.1	36.3	44.4	-1.07461	-0.247636	78.0499
24	Sunlight	3	42	42.3	41.6	42.4	-0.103064	0.187171	8.00116
24	Sunlight	3	42	40.6	38.3	44.3	-0.951079	-0.871019	46.2612
25	Sunlight		42	41.1	37.6	42.4	-1.13045	-0.560402	8.00116
30	Sunlight	3	42.5	41.8	37.9	43.8	-1.18335	-0.43697	26.156
